# Supplementary material for: Extraction of Gold Based on Ionic Liquid Immobilized in UiO-66: An Efficient and Reusable Way to Avoid IL Loss Caused by Ion Exchange in Solvent Extraction
Source: Molecules. 2023 Feb 25;28(5):2165. doi: 10.3390/molecules28052165 (PMC10004778; doi:10.3390/molecules28052165)
Supplement: Supplementary file 1 [file molecules-28-02165-s001.zip]

Archive with 1 entries (1 files):
- molecules-2223150-supplementary.pdf
